# Supplementary material for: Preterm ETs Are Significantly Reduced Compared with Adults and Partially Reduced Compared with Term Infants
Source: Children (Basel). 2022 Oct 5;9(10):1522. doi: 10.3390/children9101522 (PMC9600659; doi:10.3390/children9101522)
Supplement: Supplementary file 1 [file children-09-01522-s001.zip]

Archive with 1 entries (1 files):
- children-1890751-supplementary.pdf
